# Supplementary material for: Correlates of Purpose in Life and Their Potential Role in Successful Aging Among Older Adults in Rural Japan
Source: Eur J Investig Health Psychol Educ. 2025 Dec 9;15(12):250. doi: 10.3390/ejihpe15120250 (PMC12732226; doi:10.3390/ejihpe15120250)
Supplement: Supplementary file 1 [file ejihpe-15-00250-s001.zip]

Archive with 1 entries (1 files):
- ejihpe-3890391-supplementary-done.pdf
